# Supplementary material for: Real-World Evaluation of Calcimimetics for the Treatment of Secondary Hyperparathyroidism in Chronic Kidney Disease, in an Italian Clinical Setting
Source: Healthcare (Basel). 2022 Apr 11;10(4):709. doi: 10.3390/healthcare10040709 (PMC9025876; doi:10.3390/healthcare10040709)
Supplement: Supplementary file 1 [file healthcare-10-00709-s001.zip]

Archive with 1 entries (1 files):
- healthcare-1628983-supplementary.pdf
